# Supplementary material for: Minimally Invasive and Fast Diagnosis of Gastric Cancer Based on Maspin Levels in Different Biological Samples
Source: Diagnostics (Basel). 2023 May 26;13(11):1857. doi: 10.3390/diagnostics13111857 (PMC10252817; doi:10.3390/diagnostics13111857)
Supplement: Supplementary file 1 [file diagnostics-13-01857-s001.zip]

Archive with 1 entries (1 files):
- diagnostics-2377644-supplementary.pdf
